# Supplementary material for: Deep mutagenesis scanning using whole trimeric SARS-CoV-2 spike highlights the importance of NTD-RBD interactions in determining spike phenotype
Source: PLoS Pathog. 2023 Aug 3;19(8):e1011545. doi: 10.1371/journal.ppat.1011545 (PMC10426949; doi:10.1371/journal.ppat.1011545)
Supplement: S1 Table — The table provides dates of vaccinations with BNT162b2, bleeds, ages and gender of the people who donated sera used in this study. The dilution of sera used to incubate with the Alpha spike library is shown. (XLSX) [file ppat.1011545.s009.xlsx]

## Sheet: Sheet1
ID	Date bled	1st dose	2nd dose	Age	Gender	Dilution
RK001	27.04.21	20.1.21	29.3.21	30-40	Female	50
RK002	27.04.21	14.1.21	07.04.21	30-40	Female	100
RK003	28.04.21	20.1.21	29.3.21	20-30	Female	33.3333
RK004	28.04.21	20.1.21	07.4.21	30-40	Male	200
RK005	04.05.21	20.1.21	07.4.21	30-40	Male	50
RK006	04.05.21	14.1.21	07.4.21	30-40	Male	294.118
RK007	24.05.21	14.1.21	07.4.21	30-40	Male	50
RK008	24.05.21	01.02.21	07.05.21	30-40	Male	33.3333
