# Supplementary material for: Deep mutagenesis scanning using whole trimeric SARS-CoV-2 spike highlights the importance of NTD-RBD interactions in determining spike phenotype
Source: PLoS Pathog. 2023 Aug 3;19(8):e1011545. doi: 10.1371/journal.ppat.1011545 (PMC10426949; doi:10.1371/journal.ppat.1011545)
Supplement: S2 Table — Pseudovirus neutralization assays using chimeric spike bearing pseudovirus involving domain swaps between BA.1 spike and Wuhan (D614G) spike against vaccine sera. Shown are the median fold differences in NT50 between the parent spikes and the chimeric spikes. Green shaded represents a decrease in neutralization, red shaded represents increased neutralization. (XLSX) [file ppat.1011545.s010.xlsx]

## Sheet: Sheet1
Parent Spike	NTD	RBD	Fold difference in NT50 from parent spike
Wuhan	Wuhan	Wuhan
Wuhan	BA.1	Wuhan	5.6
BA.1	BA.1	BA.1
BA.1	Wuhan	BA.1	-5.6
