# Supplementary material for: Deep mutagenesis scanning using whole trimeric SARS-CoV-2 spike highlights the importance of NTD-RBD interactions in determining spike phenotype
Source: PLoS Pathog. 2023 Aug 3;19(8):e1011545. doi: 10.1371/journal.ppat.1011545 (PMC10426949; doi:10.1371/journal.ppat.1011545)
Supplement: S3 Table — Pseudovirus neutralisation assays using Ly-CoV016, REGN 10987 and REGN 10933 mAbs against chimeric spikes involving domain swaps between BA.1 spike and Wuhan(D614G) spike. Shown are the median fold differences in NT50 from Wuhan(D614G) pseudovirus. (XLSX) [file ppat.1011545.s011.xlsx]

## Sheet: Sheet1
		Fold difference in IC50 from Wuhan (D614G)
Monoclonal antibody	BA.1 + Wuhan RBD	Wuhan (D614G) + BA.1 NTD	Wuhan (D614G)
Ly-CoV-016	5.2	4.8	1
REGN 10987	2.5	3.2	1
REGN 10933	3.6	2.3	1
